# Supplementary material for: Investigation of species and environmental effects on rhubarb roots metabolome using 1H NMR combined with high performance thin layer chromatography
Source: Metabolomics. 2018 Oct 4;14(10):137. doi: 10.1007/s11306-018-1421-1 (PMC6208752; doi:10.1007/s11306-018-1421-1)
Supplement: Supplementary file 2 — Supplementary material 2 (XLSX 15 KB) [file 11306_2018_1421_MOESM2_ESM.xlsx]

## Sheet: Sheet1
Voucher Specimen No.	Species	Collection place	Longitude	Latitude	Altitude (m)
Z-SLT1	R. palmatum L.	Litang, Sichuan	E100°15′09.17″	N30°13′35.91″	4265
Z-SLT2	R. palmatum L.	Litang, Sichuan	E100°15′09.17″	N30°13′35.91″	4265
Z-SLT3	R. palmatum L.	Litang, Sichuan	E100°15′09.17″	N30°13′35.91″	4265
Z-SLT4	R. palmatum L.	Litang, Sichuan	E100°15′09.17″	N30°13′35.91″	4265
Z-SXJ1	R. palmatum L.	Xiaojin, Sichuan	E102°26′50.81″	N31°28′07.06″	4312
Z-SXJ2	R. palmatum L.	Xiaojin, Sichuan	E102°26′50.81″	N31°28′07.06″	4312
Z-SXJ3	R. palmatum L.	Xiaojin, Sichuan	E102°26′50.81″	N31°28′07.06″	4312
Z-SLD1	R. palmatum L.	Luding, Sichuan	E102°02′14.81″	N29°51′50.07″	3590
Z-SLD2	R. palmatum L.	Luding, Sichuan	E102°02′14.81″	N29°51′50.07″	3590
Z-SLD3	R. palmatum L.	Luding, Sichuan	E102°02′14.81″	N29°51′50.07″	3590
Z-SLD4	R. palmatum L.	Luding, Sichuan	E102°02′14.81″	N29°51′50.07″	3590
Z-SLD5	R. palmatum L.	Luding, Sichuan	E102°02′14.81″	N29°51′50.07″	3590
Z-SKD1	R. palmatum L.	Kangding, Sichuan	E101°45′40.80″	N30°13′36.41″	4077
Z-SKD2	R. palmatum L.	Kangding, Sichuan	E101°45′40.80″	N30°13′36.41″	4077
Z-SKD3	R. palmatum L.	Kangding, Sichuan	E101°45′40.80″	N30°13′36.41″	4077
Z-SKD4	R. palmatum L.	Kangding, Sichuan	E101°45′40.80″	N30°13′36.41″	4077
Z-SLH1	R. palmatum L.	Luhuo, Sichuan	E100°39′56.91″	N31°23′54.51″	3166
Z-SLH2	R. palmatum L.	Luhuo, Sichuan	E100°39′56.91″	N31°23′54.51″	3166
Z-SLH3	R. palmatum L.	Luhuo, Sichuan	E100°39′56.91″	N31°23′54.51″	3166
Z-SLH4	R. palmatum L.	Luhuo, Sichuan	E100°39′56.91″	N31°23′54.51″	3166
Z-SLH5	R. palmatum L.	Luhuo, Sichuan	E100°39′56.91″	N31°23′54.51″	3166
Z-GLX1	R. palmatum L.	Lixian, Gansu	E104°52′52.12″	N33°57′16.91″	2136
Z-GLX2	R. palmatum L.	Lixian, Gansu	E104°52′52.12″	N33°57′16.91″	2136
Z-GLX3	R. palmatum L.	Lixian, Gansu	E104°52′52.12″	N33°57′16.91″	2136
Z-GLX4	R. palmatum L.	Lixian, Gansu	E104°52′52.12″	N33°57′16.91″	2136
Z-GLX5	R. palmatum L.	Lixian, Gansu	E104°52′52.12″	N33°57′16.91″	2136
Z-GMX1	R. palmatum L.	Minxian, Gansu	E104°06′54.69″	N34°23′01.86″	2530
Z-GMX2	R. palmatum L.	Minxian, Gansu	E104°06′54.69″	N34°23′01.86″	2530
Z-GMX3	R. palmatum L.	Minxian, Gansu	E104°06′54.69″	N34°23′01.86″	2530
Z-GMX4	R. palmatum L.	Minxian, Gansu	E104°06′54.69″	N34°23′01.86″	2530
Z-GMX5	R. palmatum L.	Minxian, Gansu	E104°06′54.69″	N34°23′01.86″	2530
Z-GTC1	R. palmatum L.	Tanchang, Gansu	E104°43′50.33″	N33°57′17.50″	2331
Z-GTC2	R. palmatum L.	Tanchang, Gansu	E104°43′50.33″	N33°57′17.50″	2331
Z-GTC3	R. palmatum L.	Tanchang, Gansu	E104°43′50.33″	N33°57′17.50″	2331
Z-GTC4	R. palmatum L.	Tanchang, Gansu	E104°43′50.33″	N33°57′17.50″	2331
Z-GTC5	R. palmatum L.	Tanchang, Gansu	E104°43′50.33″	N33°57′17.50″	2331
Z-GDB1	R. palmatum L.	Diebu, Gansu	E103°39′40.62″	N34°05′41.26″	3227
Z-GDB2	R. palmatum L.	Diebu, Gansu	E103°39′40.62″	N34°05′41.26″	3227
Z-GDB3	R. palmatum L.	Diebu, Gansu	E103°39′40.62″	N34°05′41.26″	3227
Z-GDB4	R. palmatum L.	Diebu, Gansu	E103°39′40.62″	N34°05′41.26″	3227
Z-SDB1	R. palmatum L.	Danba,Sichuan	E101°32′55.86″	N30°51′35.83″	3636
Z-SDB2	R. palmatum L.	Danba,Sichuan	E101°32′55.86″	N30°51′35.83″	3636
Z-SDB3	R. palmatum L.	Danba,Sichuan	E101°32′55.86″	N30°51′35.83″	3636
Z-SDF1	R. palmatum L.	Daofu, Sichuan	E101°22′01.14″	N30°41′16.71″	4094
Z-SDF2	R. palmatum L.	Daofu, Sichuan	E101°22′01.14″	N30°41′16.71″	4094
Z-SDF3	R. palmatum L.	Daofu, Sichuan	E101°22′01.14″	N30°41′16.71″	4094
Z-SDF4	R. palmatum L.	Daofu, Sichuan	E101°22′01.14″	N30°41′16.71″	4094
Z-SDF5	R. palmatum L.	Daofu, Sichuan	E101°22′01.14″	N30°41′16.71″	4094
Z-SCJW1	R. palmatum L.	Caojiawan, Shaanxi	E106°38′45.02″	N35°51′14.43″	1441
Z-SCJW2	R. palmatum L.	Caojiawan, Shaanxi	E106°38′45.02″	N35°51′14.43″	1441
Z-SCJW3	R. palmatum L.	Caojiawan, Shaanxi	E106°38′45.02″	N35°51′14.43″	1441
Z-SCJW4	R. palmatum L.	Caojiawan, Shaanxi	E106°38′45.02″	N35°51′14.43″	1441
Z-NLD1	R. palmatum L.	Longde, Ningxia	E106°07′01.69″	N35°33′28.71″	2358
Z-NLD2	R. palmatum L.	Longde, Ningxia	E106°07′01.69″	N35°33′28.71″	2358
Z-NLD3	R. palmatum L.	Longde, Ningxia	E106°07′01.69″	N35°33′28.71″	2358
T-QTD1	R. tanguticum Maxim. ex Balf.	Tongde, Qinghai	E100°27′08.02″	N35°04′23.22″	3728
T-QTD2	R. tanguticum Maxim. ex Balf.	Tongde, Qinghai	E100°27′08.02″	N35°04′23.22″	3728
T-QTD3	R. tanguticum Maxim. ex Balf.	Tongde, Qinghai	E100°27′08.02″	N35°04′23.22″	3728
T-QTD4	R. tanguticum Maxim. ex Balf.	Tongde, Qinghai	E100°27′08.02″	N35°04′23.22″	3728
T-QTD5	R. tanguticum Maxim. ex Balf.	Tongde, Qinghai	E100°27′08.02″	N35°04′23.22″	3728
T-QTD6	R. tanguticum Maxim. ex Balf.	Tongde, Qinghai	E100°27′08.02″	N35°04′23.22″	3728
T-GZN1	R. tanguticum Maxim. ex Balf.	Zhuoni, Gansu	E103°30′47.44″	N34°34′33.39″	3558
T-GZN2	R. tanguticum Maxim. ex Balf.	Zhuoni, Gansu	E103°30′47.44″	N34°34′33.39″	3558
T-GZN3	R. tanguticum Maxim. ex Balf.	Zhuoni, Gansu	E103°30′47.44″	N34°34′33.39″	3558
T-GZN4	R. tanguticum Maxim. ex Balf.	Zhuoni, Gansu	E103°30′47.44″	N34°34′33.39″	3558
T-GZN5	R. tanguticum Maxim. ex Balf.	Zhuoni, Gansu	E103°30′47.44″	N34°34′33.39″	3558
T-SDG1	R. tanguticum Maxim. ex Balf.	Dege, Sichuan	E099°10′28.20″	N31°56′43.83″	3934
T-SDG2	R. tanguticum Maxim. ex Balf.	Dege, Sichuan	E099°10′28.20″	N31°56′43.83″	3934
T-SDG3	R. tanguticum Maxim. ex Balf.	Dege, Sichuan	E099°10′28.20″	N31°56′43.83″	3934
T-SDG4	R. tanguticum Maxim. ex Balf.	Dege, Sichuan	E099°10′28.20″	N31°56′43.83″	3934
T-SDG5	R. tanguticum Maxim. ex Balf.	Dege, Sichuan	E099°10′28.20″	N31°56′43.83″	3934
T-GXH1	R. tanguticum Maxim. ex Balf.	Xiahe, Gansu	E102°38′35.08″	N35°10′06.40″	3360
T-GXH2	R. tanguticum Maxim. ex Balf.	Xiahe, Gansu	E102°38′35.08″	N35°10′06.40″	3360
T-GXH3	R. tanguticum Maxim. ex Balf.	Xiahe, Gansu	E102°38′35.08″	N35°10′06.40″	3360
T-GXH4	R. tanguticum Maxim. ex Balf.	Xiahe, Gansu	E102°38′35.08″	N35°10′06.40″	3360
T-GXH5	R. tanguticum Maxim. ex Balf.	Xiahe, Gansu	E102°38′35.08″	N35°10′06.40″	3360
T-QJZ1	R. tanguticum Maxim. ex Balf.	Jiuzhi, Qinghai	E101°30′29.05″	N33°30′33.29″	3649
T-QJZ2	R. tanguticum Maxim. ex Balf.	Jiuzhi, Qinghai	E101°30′29.05″	N33°30′33.29″	3649
T-QJZ3	R. tanguticum Maxim. ex Balf.	Jiuzhi, Qinghai	E101°30′29.05″	N33°30′33.29″	3649
T-QJZ4	R. tanguticum Maxim. ex Balf.	Jiuzhi, Qinghai	E101°30′29.05″	N33°30′33.29″	3649
T-QJZ5	R. tanguticum Maxim. ex Balf.	Jiuzhi, Qinghai	E101°30′29.05″	N33°30′33.29″	3649
T-GTZ1	R. tanguticum Maxim. ex Balf.	Tianzhu, Gansu	E102°53′17.46″	N36°58′30.33″	3098
T-GTZ2	R. tanguticum Maxim. ex Balf.	Tianzhu, Gansu	E102°53′17.46″	N36°58′30.33″	3098
T-GTZ3	R. tanguticum Maxim. ex Balf.	Tianzhu, Gansu	E102°53′17.46″	N36°58′30.33″	3098
T-GTZ4	R. tanguticum Maxim. ex Balf.	Tianzhu, Gansu	E102°53′17.46″	N36°58′30.33″	3098
T-GTZ5	R. tanguticum Maxim. ex Balf.	Tianzhu, Gansu	E102°53′17.46″	N36°58′30.33″	3098
T-STK1	R. tanguticum Maxim. ex Balf.	Tangke, Sichuan	E102°27′41.74″	N33°21′11.73″	3447
T-STK2	R. tanguticum Maxim. ex Balf.	Tangke, Sichuan	E102°27′41.74″	N33°21′11.73″	3447
T-STK3	R. tanguticum Maxim. ex Balf.	Tangke, Sichuan	E102°27′41.74″	N33°21′11.73″	3447
T-STK4	R. tanguticum Maxim. ex Balf.	Tangke, Sichuan	E102°27′41.74″	N33°21′11.73″	3447
T-QGD1	R. tanguticum Maxim. ex Balf.	Guide, Qinghai	E101°14′37.38″	N36°14′04.01″	3728
T-QGD2	R. tanguticum Maxim. ex Balf.	Guide, Qinghai	E101°14′37.38″	N36°14′04.01″	3728
T-QGD3	R. tanguticum Maxim. ex Balf.	Guide, Qinghai	E101°14′37.38″	N36°14′04.01″	3728
T-QGD4	R. tanguticum Maxim. ex Balf.	Guide, Qinghai	E101°14′37.38″	N36°14′04.01″	3728
T-QGD5	R. tanguticum Maxim. ex Balf.	Guide, Qinghai	E101°14′37.38″	N36°14′04.01″	3728
T-QGD6	R. tanguticum Maxim. ex Balf.	Guide, Qinghai	E101°14′37.38″	N36°14′04.01″	3728
T-QGD7	R. tanguticum Maxim. ex Balf.	Guide, Qinghai	E101°14′37.38″	N36°14′04.01″	3728
T-QMQ1	R. tanguticum Maxim. ex Balf.	Maqin, Qinghai	E100°14′53.82″	N34°27′50.02″	3746
T-QMQ2	R. tanguticum Maxim. ex Balf.	Maqin, Qinghai	E100°14′53.82″	N34°27′50.02″	3746
T-QMQ3	R. tanguticum Maxim. ex Balf.	Maqin, Qinghai	E100°14′53.82″	N34°27′50.02″	3746
T-QMQ4	R. tanguticum Maxim. ex Balf.	Maqin, Qinghai	E100°14′53.82″	N34°27′50.02″	3746
T-QQL1	R. tanguticum Maxim. ex Balf.	Qilian,Qinghai	E100°12′59.18″	N38°09′36.25″	2981
T-QQL2	R. tanguticum Maxim. ex Balf.	Qilian,Qinghai	E100°12′59.18″	N38°09′36.25″	2981
T-QQL3	R. tanguticum Maxim. ex Balf.	Qilian,Qinghai	E100°12′59.18″	N38°09′36.25″	2981
T-QQL4	R. tanguticum Maxim. ex Balf.	Qilian,Qinghai	E100°12′59.18″	N38°09′36.25″	2981
T-QQL5	R. tanguticum Maxim. ex Balf.	Qilian,Qinghai	E100°12′59.18″	N38°09′36.25″	2981
T-SSP1	R. tanguticum Maxim. ex Balf.	Songpan, Sichuan	E103°34′54.37″	N32°49′32.84″	3282
T-SSP2	R. tanguticum Maxim. ex Balf.	Songpan, Sichuan	E103°34′54.37″	N32°49′32.84″	3282
T-SSP3	R. tanguticum Maxim. ex Balf.	Songpan, Sichuan	E103°34′54.37″	N32°49′32.84″	3282
T-SSP4	R. tanguticum Maxim. ex Balf.	Songpan, Sichuan	E103°34′54.37″	N32°49′32.84″	3282
T-SSP5	R. tanguticum Maxim. ex Balf.	Songpan, Sichuan	E103°34′54.37″	N32°49′32.84″	3282
T-QDR1	R. tanguticum Maxim. ex Balf.	Dari, Qinghai	E099°42′15.39″	N33°44′38.56″	3981
T-QDR2	R. tanguticum Maxim. ex Balf.	Dari, Qinghai	E099°42′15.39″	N33°44′38.56″	3981
T-QDR3	R. tanguticum Maxim. ex Balf.	Dari, Qinghai	E099°42′15.39″	N33°44′38.56″	3981
T-QDR4	R. tanguticum Maxim. ex Balf.	Dari, Qinghai	E099°42′15.39″	N33°44′38.56″	3981
T-QDR5	R. tanguticum Maxim. ex Balf.	Dari, Qinghai	E099°42′15.39″	N33°44′38.56″	3981
T-QGL1	R. tanguticum Maxim. ex Balf.	Guoluo, Qinghai	E100°42′51.44″	N32°51′51.37″	3649
T-QGL2	R. tanguticum Maxim. ex Balf.	Guoluo, Qinghai	E100°42′51.44″	N32°51′51.37″	3649
T-QGL3	R. tanguticum Maxim. ex Balf.	Guoluo, Qinghai	E100°42′51.44″	N32°51′51.37″	3649
T-QGL4	R. tanguticum Maxim. ex Balf.	Guoluo, Qinghai	E100°42′51.44″	N32°51′51.37″	3649
T-QGL5	R. tanguticum Maxim. ex Balf.	Guoluo, Qinghai	E100°42′51.44″	N32°51′51.37″	3649
T-STB1	R. tanguticum Maxim. ex Balf.	Taibai, Shaanxi	E107°58′38.12″	N33°59′38.12″	2833
T-STB2	R. tanguticum Maxim. ex Balf.	Taibai, Shaanxi	E107°58′38.12″	N33°59′38.12″	2833
T-GZQ1	R. tanguticum Maxim. ex Balf.	Zhouqu, Gansu	E103°28'59.11"	N34°31'59.10"	3000
T-GZQ2	R. tanguticum Maxim. ex Balf.	Zhouqu, Gansu	E103°28'59.11"	N34°31'59.10"	3000
